# Supplementary material for: Discrepant Phenotyping of Monocytes Based on CX3CR1 and CCR2 Using Fluorescent Reporters and Antibodies
Source: Cells. 2024 May 10;13(10):819. doi: 10.3390/cells13100819 (PMC11119841; doi:10.3390/cells13100819)
Supplement: Supplementary file 1 [file cells-13-00819-s001.zip]

Archive with 1 entries (1 files):
- cells-2975240-supplementary-proofed.pdf
